# Supplementary material for: Spirulina Supplementation Alleviates Intense Exercise-Induced Damage and Modulates Gut Microbiota in Mice
Source: Nutrients. 2025 Jan 20;17(2):355. doi: 10.3390/nu17020355 (PMC11768171; doi:10.3390/nu17020355)
Supplement: Supplementary file 1 [file nutrients-17-00355-s001.zip]

Archive with 1 entries (1 files):
- nutrients-3384057-supplementary.pdf
